# Supplementary material for: CLEAR Strategy Inhibited HSV Proliferation Using Viral Vectors Delivered CRISPR-Cas9
Source: Pathogens. 2023 Jun 7;12(6):814. doi: 10.3390/pathogens12060814 (PMC10302303; doi:10.3390/pathogens12060814)
Supplement: Supplementary file 1 [file pathogens-12-00814-s001.zip]

Archive with 1 entries (1 files):
- pathogens-2376495 Supplementary Information.pdf
